# Supplementary material for: Shapes and Patterns of Heme-Binding Motifs in Mammalian Heme-Binding Proteins
Source: Biomolecules. 2023 Jun 23;13(7):1031. doi: 10.3390/biom13071031 (PMC10377097; doi:10.3390/biom13071031)
Supplement: Supplementary file 1 [file biomolecules-13-01031-s001.zip]

Archive with 1 entries (1 files):
- biomolecules-2454744-supplementary.pdf
